# Supplementary material for: Measuring acoustic habitats
Source: Methods Ecol Evol. 2015 Jan 27;6(3):257–65. doi: 10.1111/2041-210X.12330 (PMC4413749; doi:10.1111/2041-210X.12330)
Supplement: Supplementary file 2 — Data S1. PAMGuide.zip - Zipped archive of R and MATLAB codes for PAMGuide. [file mee30006-0257-sd2.zip]

Archive with 15 entries (14 files):
- PAMGuide/
- PAMGuide/PAMGuide.R
- PAMGuide/PAMGuide_Meta.R
- PAMGuide/PG_DFT.m
- PAMGuide/PG_TOL.m
- PAMGuide/PG_Waveform.m
- PAMGuide/prctile.m
- PAMGuide/WhiteNoise_10s_48kHz_+-0.5.wav
- PAMGuide/Meta.R
- PAMGuide/PAMGuide.fig
- PAMGuide/PAMGuide.m
- PAMGuide/PG_Func.m
- PAMGuide/PG_Viewer.m
- PAMGuide/Sine_10s_48kHz_+-0.5.wav
- PAMGuide/Viewer.R
