# Supplementary material for: Measuring acoustic habitats
Source: Methods Ecol Evol. 2015 Jan 27;6(3):257–65. doi: 10.1111/2041-210X.12330 (PMC4413749; doi:10.1111/2041-210X.12330)
Supplement: Supplementary file 2 — Data S1. PAMGuide.zip - Zipped archive of R and MATLAB codes for PAMGuide. [file mee30006-0257-sd2.zip › PAMGuide/PAMGuide_Meta.R]

#-------PAMGuide_Meta.R
 
# Function called by Meta.R for batch processing of passive acoustic data.

# Computes calibrated acoustic spectra from WAV audio files.
 
# This code accompanies the manuscript: 
 
#   Merchant et al. (2015). Measuring Acoustic Habitats. Methods 
#   in Ecology and Evolution
 
# and follows the equations presented in Appendix S1. It is not necessarily
# optimised for efficiency or concision.

###############################################################################
######	See Appendix S1 of the above manuscript for detailed instructions #####
###############################################################################
 
# Copyright (c) 2014 The Authors.
 
# Author: Nathan D. Merchant. Last modified 22 Sep 2014

# PREREQUISITES: PAMGuide_Meta.R uses package "tuneR", which can be installed
# using the R Package Installer.

##  Install tuneR if not installed---------------------------------------------

if (!is.element('tuneR', installed.packages()[,1])){			#if tuneR is not installed
r <- getOption("repos")								#assign R mirror for download
r["CRAN"] <- "http://cran.us.r-project.org"
options(repos = r)
rm(r)
install.packages('tuneR', dep = TRUE)			#install tuneR
require('tuneR', character.only = TRUE)}

library(tuneR)									#load tuneR package


## Begin PAMGuide_Meta---------------------------------------------------------

PAMGuide_Meta <- function(fullfile,...,atype='PSD',plottype='Both',envi='Air',calib=0,ctype = 'TS',Si=-159,Mh=-36,G=0,vADC=1.414,r=50,N=Fs,winname='Hann',lcut=Fs/N,hcut=Fs/2,timestring="",outdir=dirname(fullfile),outwrite=0,disppar=1,welch="",chunksize="",linlog = "Log"){

graphics.off()									#close plot windows
aid <- 0										#reset metadata code
if (calib == 0) {aid <- aid + 20				#add calibration element to metadata code
	} else {aid <- aid + 10}
if (timestring != ""){aid <- aid + 1000} else {aid <- aid + 2000}	#add time stamp element to metadata code


## Get file info------------------------------------------------------------------
		
ifile <- basename(fullfile)						#file name
fIN <- readWave(fullfile,header = TRUE)			#read file header	
Fs <- fIN[[1]]									#sampling frequency
Nbit <- fIN[[3]]								#bit depth
xl <- fIN[[4]]									#length of file in samples			
xlglo <- xl										#back-up file length


## Read time stamp data if provided-----------------------------------------

if (timestring != "") {tstamp <- as.POSIXct(strptime(ifile,timestring) ,origin="1970-01-01")
	if (disppar == 1){cat('Time stamp start time: ',format(tstamp),'\n')}}
	else{tstamp <- ""}		#compute time stamp in R POSIXct format
	
							
## Display user-defined settings------------------------------------------

if (disppar == 1){
cat('Analysis type:',atype,'\n')
cat('Plot type:',plottype,'\n')
if (calib == 1){
if (ctype == 'EE'){
	cat('End-to-end system sensitivity =',sprintf('%.01f',Si),'dB\n')
	if (envi == 'Wat') {cat('In-air measurement\n')}
	if (envi == 'Wat') {cat('Underwater measurement\n')}}
if (ctype == 'RC'){
	cat('System sensitivity of recorder (excluding transducer) =',sprintf('%.01f',Si),'dB\n')}
if (ctype == 'TS' || ctype == 'RC'){
if (envi == 'Air') {cat('In-air measurement\n')
	cat('Microphone sensitivity:',Mh,'dB re 1 V/Pa\n')
	Mh <- Mh - 120}		#convert to dB re 1 V/uPa
if (envi == 'Wat') {cat('Underwater measurement\n')
	cat('Hydrophone sensitivity:',Mh,'dB re 1 V/uPa\n')}}
if (ctype == 'TS'){	
cat('Preamplifier gain:',G,'dB\n')
cat('ADC peak voltage:',vADC,'V\n')}
} else {cat('Uncalibrated analysis. Output in relative units.\n')
		}
cat('Time segment length:',N,'samples =',N/Fs,'s\n')
cat('Window function:',winname,'\n')
cat('Window overlap:',r,'%\n')
}
r<-r/100

## Read input file------------------------------------------------------------------

if (chunksize == ""){nchunks = 1
	} else if (chunksize != "") {
		nchunks <- ceiling(xl/(Fs*as.numeric(chunksize)))	#number of chunks of length chunksize in file
	}
	
for (q in 1:nchunks){
	if (nchunks == 1){
#t1=proc.time()									#start timer
#cat('Loading input file... ')
xbit <- readWave(fullfile)						#read file
#cat('done in',(proc.time()-t1)[3],'s.\n')
xbit <- xbit@left/(2^(Nbit-1))					#convert to full scale (+/- 1) via bit depth
} else if (nchunks > 1) {
	if (q == nchunks){
		xbit <- readWave(fullfile,from=((q-1)*as.numeric(chunksize)*Fs+1),to=xlglo,units="samples")
		xbit <- xbit@left/(2^(Nbit-1))					#convert to full scale (+/- 1) via bit depth
		xl <- length(xbit)
	} else {
		xbit <- readWave(fullfile,from=((q-1)*as.numeric(chunksize)*Fs+1),to=(q*as.numeric(chunksize)*Fs),units="samples")
		xbit <- xbit@left/(2^(Nbit-1))					#convert to full scale (+/- 1) via bit depth
		xl <- length(xbit)
	}
}

if (envi == 'Air'){pref<-20; aid <- aid+100}	#set reference pressure depending for in-air or underwater
if (envi == 'Wat'){pref<-1; aid <- aid+200}


## Compute system sensitivity if provided-----------------------------------------------

if (calib == 1){
if (ctype == 'EE') {		#'EE' = end-to-end calibration
	S <- Si}
if (ctype == 'RC') {		#'RC' = recorder calibration with separate transducer sensitivity defined by Mh
	S <- Si + Mh}
if (ctype == 'TS') {		#'TS' = manufacturer's specifications
	S <- Mh + G + 20*log10(1/vADC);		#EQUATION 4
} 

if (disppar == 1){cat('System sensitivity correction factor, S = ',sprintf('%.01f',S),' dB\n')}
} else {S <- 0}

## Compute waveform if selected----------------------------------------------------

if (atype == 'Waveform') {
	if (calib == 1){
a <- xbit/(10^(S/20)) 				#EQUATION 21	
} else {a <- xbit/(max(xbit))}
t <- seq(1/Fs,length(a)/Fs,1/Fs)	#time vector
}

## Compute DFT-based metrics if selected----------------------------------------

if (atype != 'Waveform') {

# Divide signal into data segments (corresponds to EQUATION 5)
N = round(N)
nsam = ceiling((xl)-r*N)/((1-r)*N)
xgrid <- matrix(nrow = N,ncol = nsam)
for (i in 1:nsam) {
	loind <- (i-1)*(1-r)*N+1
	hiind <- (i-1)*(1-r)*N+N
	xgrid[,i] = xbit[loind:hiind]
}

M <- length(xgrid[1,])

# Apply window function (corresponds to EQUATION 6)
if (winname == 'Rectangular') {			#rectangular (Dirichlet) window
	w <- matrix(1,1,N)
	alpha <- 1 }					#scaling factor
if (winname == 'Hann') {			#Hann window
	w <- (0.5 - 0.5*cos(2*pi*(1:N)/N))
	alpha <- 0.5 }					#scaling factor
if (winname == 'Hamming') {			#Hamming window
	w <- (0.54 - 0.46*cos(2*pi*(1:N)/N))
	alpha <- 0.54 }					#scaling factor
if (winname == 'Blackman') {		#Blackman window
	w <- (0.42 - 0.5*cos(2*pi*(1:N)/N) + 0.08*cos(4*pi*(1:N)/N))
	alpha <- 0.42 }					#scaling factor

xgrid <- xgrid*w/alpha 


#Compute DFT (corresponds to EQUATION 7)
X <- abs(mvfft(xgrid))

#Compute power spectrum (EQUATION 8)
P <- (X/N)^2

#Compute single-side power spectrum (EQUATION 9)
Pss <- 2*P[0:round(N/2)+1,]

#Compute frequencies of DFT bins
f <- floor(Fs/2)*seq(1/(N/2),1,len=N/2)
flow <- which(f >= lcut)[1]
fhigh <- max(which(f <= hcut))
nf <- length(f)
f <- f[flow:fhigh]

#Compute PSD in dB if selected
if (atype == 'PSD') {
B <- (1/N)*(sum((w/alpha)^2))		#noise power bandwidth (EQUATION 12)
delf <- Fs/N;						#frequency bin width
a <- 10*log10((1/(delf*B))*Pss[flow:fhigh,]/(pref^2))-S
}									#PSD (EQUATION 11)

#Compute power spectrum in dB if selected
if (atype == 'PowerSpec') {			
	a <- 10*log10(Pss[flow:fhigh,]/(pref^2))-S
}									#EQUATION 10

#Compute broadband level if selected
if (atype == 'Broadband') {
	a <- 10*log10(colSums(Pss[flow:fhigh,])/(pref^2))-S
}									#EQUATION 17

#Compute 1/3-octave band levels if selected
if (atype == 'TOL') {
	if (lcut <25){
	lcut <- 25}
	
	#Generate 1/3-octave freqeuncies
	lobandf <- floor(log10(lcut))	#lowest power of 10 for TOL computation
	hibandf <- ceiling(log10(hcut))	#highest power of 10 for TOL computation
	nband <- 10*(hibandf-lobandf)+1	#number of 1/3-octave bands
	fc <- matrix(0,nband)			#initialise 1/3-octave frequency vector
	fc[1] <- 10^lobandf;
	
	#Calculate centre frequencies (corresponds to EQUATION 13)
	for (i in 2:nband) {
		fc[i] <- fc[i-1]*10^0.1}	
	fc <- fc[which(fc >= lcut)[1]:max(which(fc <= hcut))]
	
	nfc <- length(fc)				#number of 1/3-octave bands
	
	#Calculate boundary frequencies of each band (EQUATIONS 14-15)
	fb <- fc*10^-0.05				#lower bounds of 1/3-octave bands
	fb[nfc+1] <- fc[nfc]*10^0.05	#upper bound of highest band
	if (max(fb) > hcut) {			#if upper bound exceeds highest
		nfc <- nfc-1				# frequency in DFT, remove
		fc <- fc[1:nfc]}
	
	#Calculate TOLs (corresponds to EQUATION 16)
	P13 <- matrix(nrow = M,ncol = nfc)
	for (i in 1:nfc) {
		fli <- which(f >= fb[i])[1]
		fui <- max(which(f < fb[i+1]))
		for (k in 1:M) {
			fcl <- sum(Pss[fli:fui,k])
			P13[k,i] <- fcl
		}
	}
	a <- t(10*log10(P13/(pref^2)))-S
}

#cat('done in',(proc.time()-tana)[3],'s.\n')

# Compute time vector
tint <- (1-r)*N/Fs
ttot <- M*tint-tint
t <- seq(0,ttot,tint)

if (nchunks>1){
	if (q == 1){
		newa <- a
		newt <- t
		cat('Analysing in',nchunks,'chunks. Analysing chunk 1')
	} else if (q > 1){
		dima <- dim(a)
		newa <- cbind(newa,a)
		if (timestring != ""){
			newt <- c(newt,t)
		} else {
			newt <- c(newt,t+(q-1)*as.numeric(chunksize))
		} 
		cat('',q)
	}
} 
}
}
if (nchunks>1){a <- newa
	t <- newt
	cat('\n')
	}

# If not calibrated, scale relative dB to zero
if (calib == 0) {a <- a-max(a)}

if (tstamp != ""){t <- t+tstamp
	tdiff <- max(t)-min(t)					#define time format for x-axis of time plot
	if (tdiff < 10){
		tform <- "%H:%M:%S:%OS3"}
	else if (tdiff > 10 & tdiff < 86400){ 
		tform <- "%H:%M:%S"}
	else if (tdiff > 86400 & tdiff < 86400*7){ 
		tform <- "%H:%M \n %d %b"}
	else if (tdiff > 86400*7){tform <- "%d %b %y"}
		}

## Construct output array------------------------------------------------

if (atype == 'PSD' | atype == 'PowerSpec') {	 				
	A <- cbind(t,t(a))
	A <- rbind(c(0,f),A)
	if (atype == 'PSD'){aid <- aid + 1}
	if (atype == 'PowerSpec'){aid <- aid + 2}
	A[1,1] <- aid
}

if (atype == 'TOL') {
	A <- cbind(t,t(a))
	A <- rbind(c(0,fc),A)
	aid <- aid + 3
	A[1,1] <- aid
	f <- fc
	}

if (atype == 'Broadband') {
	A <- t(rbind(t,a))
	aid <- aid + 4
	A[1,1] <- aid
}

if (atype == 'Waveform') {
	A <- t(rbind(t,a))		#define output array
	A <- rbind(c(0,0),A)	#add zero top row for metadata
	aid <- aid + 5			#add index to metadata for Waveform
	A[1,1] <- aid			#encode output array with metadata
}

## Reduce time resolution if selected

dimA <- dim(A)

if (welch != "" && atype != "Waveform"){
	lout <- ceiling(dimA[1]/welch)+1
	AWelch <- matrix(, nrow = lout, ncol = dimA[2])
	AWelch[1,] <- A[1,]
	tint <- A[3,1] - A[2,1]
	if (disppar == 1){cat('Welch factor =',welch,'x\nNew time resolution =',welch,'(Welch factor) x',N/Fs,'s (time segment length) x',r*100,'% (overlap) =',welch*tint,'s\n')}
	if (lout == 2){
		AWelch[2,] <- 10*log10(mean(10^A[2:dimA[1]]/10))
	}	else {
		for (i in 2:lout) {
			stt <- A[2,1] + (i-2)*tint*welch
			ett <- stt + welch*tint
			stiv <- which(A[2:dimA[1]]>=stt)
			sti <- min(stiv)+1
			etiv <- which(A[2:dimA[1]]<ett)
			eti <- max(etiv)+1
			nowA <- 10^(A[sti:eti,]/10)
			AWelch[i,] <- 10*log10(rowMeans(t(nowA)))
			AWelch[i,1] <- stt+tint*welch/2
		}
	}
A <- AWelch
A[1,1] <- aid
dimA <- dim(A)
t <- A[2:dimA[1],1]
f <- A[1,2:dimA[2]]
a <- t(A[2:dimA[1],2:dimA[2]])

}


## Plot time-domain analyses if selected---------------------------------------------------------------

jet.colors <- colorRampPalette(c("#00007F","blue","#007FFF","cyan","#7FFF7F","yellow","#FF7F00","red","#7F0000"))
if (plottype == 'Time' | plottype == 'Both'){
cat('Plotting...')
tplot=proc.time()
	options(scipen = 7)


if (atype == 'PSD') {	 						#spectrogram
	if (tstamp != ""){
	image(t,f,t(a),ylim = c(lcut,hcut),yaxt="n",log = "y",col = jet.colors(512),main=paste('PSD spectrogram of ',ifile),xlab="Time",ylab="Frequency [ Hz ]",xaxt="n")}
	else {image(t,f,t(a),ylim = c(lcut,hcut),yaxt="n",log = "y",col = jet.colors(512),main=paste('PSD spectrogram of ',ifile),xlab="Time [ s ]",ylab="Frequency [ Hz ]")}
	y1 <- floor(log10(range(f)))
  	pow <- seq(y1[1], y1[2]+1)  	
  	ticksat <- as.vector(sapply(pow, function(p) (1:10)*10^p))
  	labsat <- as.vector(sapply(pow, function(p) 10^p))
  	axis(2, 10^pow,labels = NA)
  	axis(2, ticksat,labels = NA, tcl=-0.25, lwd=0, lwd.ticks=1)
	axis(2, labsat, tcl=-0.25, lwd=0, lwd.ticks=1)
}

if (atype == 'PowerSpec') {				#spectrogram
	if (tstamp != ""){image(t,f,t(a),ylim = c(lcut,hcut),yaxt="n",log = "y",col = jet.colors(512),main=paste('Power spectrum spectrogram of ',ifile),xlab="Time",ylab="Frequency [ Hz ]",xaxt="n")}
	else {image(t,f,t(a),ylim = c(lcut,hcut),yaxt="n",log = "y",col = jet.colors(512),main=paste('Power spectrum spectrogram of ',ifile),xlab="Time [ s ]",ylab="Frequency [ Hz ]")}
	y1 <- floor(log10(range(f)))
  	pow <- seq(y1[1], y1[2]+1)  	
  	ticksat <- as.vector(sapply(pow, function(p) (1:10)*10^p))
  	labsat <- as.vector(sapply(pow, function(p) 10^p))
  	axis(2, 10^pow,labels = NA)
  	axis(2, ticksat,labels = NA, tcl=-0.25, lwd=0, lwd.ticks=1)
	axis(2, labsat, tcl=-0.25, lwd=0, lwd.ticks=1)
	}


if (atype == 'TOL') {
	if (tstamp != ""){image(t,fc,t(a),ylim = c(min(fb),fb[nfc+1]),yaxt="n",log = "y",col = jet.colors(512),main=paste('TOL spectrogram of ',ifile),xlab="Time",ylab="Frequency [ Hz ]",xaxt="n")}
	else {image(t,fc,t(a),ylim = c(min(fb),fb[nfc+1]),yaxt="n",log = "y",col = jet.colors(512),main=paste('TOL spectrogram of ',ifile),xlab="Time [ s ]",ylab="Frequency [ Hz ]")}
	y1 <- floor(log10(range(fc)))
  	pow <- seq(y1[1], y1[2]+1)  	
  	ticksat <- as.vector(sapply(pow, function(p) (1:10)*10^p))
  	labsat <- as.vector(sapply(pow, function(p) 10^p))
  	axis(2, 10^pow,labels = NA)
  	axis(2, ticksat,labels = NA, tcl=-0.25, lwd=0, lwd.ticks=1)
	axis(2, labsat, tcl=-0.25, lwd=0, lwd.ticks=1)
}

if (atype == 'Broadband') {	
	if (calib == 1) {if (envi == 'Air'){YLAB <- expression(paste("Broadband SPL [ dB re 20 ",mu,"Pa ]"))
			} else {YLAB <- expression(paste("Broadband SPL [ dB re 1 ",mu,"Pa ]"))}
	} else {YLAB <- expression(paste("Relative SPL [ dB ]"))}
	if (tstamp != ""){plot(t,a,type = "l",xlab="Time",ylab="",xaxt="n")
	} else {plot(t,a,type = "l",xlab="Time [ s ]",ylab="")}
	if (envi == 'Air'){mtext(text=YLAB, side=2, line=2)}
	if (envi == 'Wat'){mtext(text=YLAB, side=2, line=2)}
}

if (atype == 'Waveform') {
	if (calib == 1) {YLAB <- "Pressure [ Pa ]"
	} else {YLAB <- "Relative pressure";a <- a*1e6}
	if (tstamp != "") {
	plot(t,a/1e6,xlab="Time",ylab=YLAB,type = "l",ylim = c(-max(a/1e6),max(a/1e6)),xaxt="n")
	tck <- axis(1, labels=FALSE)
	axis.POSIXct(1,as.POSIXct.numeric(tck,origin="1970-01-01"),format=tform,label=TRUE)
	} else {plot(t,a/1e6,xlab="Time [ s ]",ylab=YLAB,type = "l",ylim = c(-max(a/1e6),max(a/1e6)))}
}

#format x axis if time stamp is provided
if (tstamp != ""){tck <- axis(1, labels=FALSE)
	axis.POSIXct(1,as.POSIXct.numeric(tck,origin="1970-01-01"),format=tform,label=TRUE)}
cat('done in',(proc.time()-tplot)[3],'s.\n')
}


## Write output array to CSV file if selected----------------------

A <- data.matrix(A, rownames.force = NA)
if (outwrite == 1){ 
#if (disppar == 1){cat('Writing output file...')
#twrite <- proc.time()}
if (atype == 'Waveform') {
ofile <- paste(gsub(".wav","",file.path(outdir,basename(fullfile))),'_',atype,'.csv',sep = "")
write.table(A,file = ofile,row.names=FALSE,quote=FALSE,col.names=FALSE,sep=",")
}
if (atype != 'Waveform') {
ofile <- paste(gsub(".wav","",file.path(outdir,basename(fullfile))),'_',atype,'_',N,'samples',winname,'Window_',round(r*100),'PercentOverlap.csv',sep = "")
write.table(A,file = ofile,row.names=FALSE,quote=FALSE,col.names=FALSE,sep=",")
}
#if (disppar == 1){cat('done in',(proc.time()-twrite)[3],'s.\n')}
}

## Statistical analysis----------------------------------------------------

if (atype != 'Waveform'){
if (plottype == 'Stats' | plottype == 'Both'){
if (atype != 'Broadband'){
M <- length(A[,1])-1

	cat('Computing noise level statistics...')
	tstat <- proc.time()
	dev.new()							#open new plot window
	
# Compute mean level and percentiles
	RMSlevel <- 10*log10(rowMeans(10^(a/10)))
										#calculate RMS mean (EQUATION 18)
	
	p <- apply(a, 1, quantile, probs = c(0.01,0.05,0.5,0.9,0.95),  na.rm = TRUE)
										#percentile levels
	mindB <- floor(min(a)/10)*10		#minimum dB level rounded down to nearest 10
	maxdB <- ceiling(max(a)/10)*10		#maximum dB level rounded up to nearest 10
	
# Compute SPD if more than 1000 data points in time domain
if (M >= 1000) {
	hind <- 0.1							#histogram bin width for probability densities (PD)
	dbvec = seq(mindB,maxdB,hind)		#dB values at which to calculate empirical PD
		
	#Compute SPD array (corresponds to EQUATION 19)
	d <- t(apply(a,1,function(x) x<- hist(x,breaks = dbvec,plot = FALSE)$counts))
	d <- d/(hind*M)				
	
	#Plot data
	d[which(d>0.05)] <- 0.05			#saturate colour scale at PD = 0.05
	image(f,dbvec[1:length(dbvec)-1]-hind/2,d,zlim <- c(min(d[which(d>0)]),0.05),log = "x",xaxt="n",col = jet.colors(2^12),xlim<-c(min(f),max(f)),main=paste('Noise level statistics for ',ifile,'\nWindow length = ',N/Fs,' s = ',N,' samples'),xlab="Frequency [ Hz ]",ylab="")
	}
	if (M<1000){plot(f,RMSlevel,type="n",log = "x",xaxt="n",main=paste('Noise level statistics for ',ifile,'\nWindow length = ',N/Fs,' s = ',N,' samples'),xlab="Frequency [ Hz ]",ylab="",ylim=c(mindB,maxdB))}
	lines(f,p[5,])
	lines(f,p[4,])
	lines(f,p[3,])
	lines(f,p[2,])
	lines(f,p[1,])
	lines(f,RMSlevel,col = 'magenta')
	if (M<1000){legend('bottomleft',c("99%","95%","50%","5%","1%","RMS level"),lty=c(1),lwd=c(1),col=c("black","black","black","black","black","magenta"))}
		if (M>=1000){legend('bottomleft',c("SPD","99%","95%","50%","5%","1%","RMS level"),lty=c(1),lwd=c(1),col=c("blue","black","black","black","black","black","magenta"))}
  	y1 <- floor(log10(range(f)))
  	pow <- seq(y1[1], y1[2]+1)  	
  	ticksat <- as.vector(sapply(pow, function(p) (1:10)*10^p))
  	labsat <- as.vector(sapply(pow, function(p) 10^p))
  	axis(1, 10^pow,label = NA)
  	axis(1, ticksat,labels = NA, tcl=-0.25, lwd=0, lwd.ticks=1)
	axis(1, labsat, tcl=-0.25, lwd=0, lwd.ticks=1)
	if (atype == 'PSD'){
		if (calib == 1) {if (envi == 'Air'){YLAB <- expression(paste("PSD [ dB re 20 ",mu,"Pa"^2,"Hz"^{-1},"]"))} else {YLAB <- expression(paste("PSD [ dB re 1 ",mu,"Pa"^2,"Hz"^{-1},"]"))}
			} else {YLAB <- expression(paste("Relative PSD [ dB ]"))}
		mtext(text=YLAB, side=2, line=2)
	}
		if (atype == 'PowerSpec'){
		if (calib == 1) {if (envi == 'Air'){YLAB <- expression(paste("Power spectrum [ dB re 20 ",mu,"Pa"^2,"Hz"^{-1},"]"))} else {YLAB <- expression(paste("Power spectrum [ dB re 1 ",mu,"Pa"^2,"Hz"^{-1},"]"))}
			} else {YLAB <- expression(paste("Relative power spectrum [ dB ]"))}
		mtext(text=YLAB, side=2, line=2)
	}
		if (atype == 'TOL'){
			if (calib == 1) {if (envi == 'Air'){YLAB <- expression(paste("SPL [ dB re 20 ",mu,"Pa ]"))
					} else {YLAB <- expression(paste("SPL [ dB re 1 ",mu,"Pa ]"))}
					} else {YLAB <- expression(paste("Relative SPL [ dB ]"))}
	mtext(text=YLAB, side=2, line=2)
	cat('done in',(proc.time()-tstat)[3],'s.\n')
	}

if (atype == 'Broadband'){
	RMSlevel <- 10*log10(mean(10^(a/10)))
	p <- apply(t(a), 1, quantile, probs = c(0:100)/100,  na.rm = TRUE)
	dev.new()							#open new plot window
	plot(p,c(0:100)/100,type="n",xlab="",ylab="Cumulative Distribution Function")
	lines(p,c(0:100)/100)
	if (calib == 1) {if (envi == 'Air'){XLAB <- expression(paste("Broadband SPL [ dB re 20 ",mu,"Pa ]"))
		} else {XLAB <- expression(paste("Broadband SPL [ dB re 1 ",mu,"Pa ]"))}
	} else {XLAB <- expression(paste("Relative SPL [ dB ]"))}
	mtext(text=XLAB, side=1, line=2)
	}
if (M < 1000 & atype != 'Broadband') {
	cat('Too few time segments (M = ',M,', i.e. <1000) for SPD analysis: for SPD, use a longer file or shorter time segment length (N).\n')}
	}
	}
}
return(A)			#return output array
}
