# Supplementary material for: Measuring acoustic habitats
Source: Methods Ecol Evol. 2015 Jan 27;6(3):257–65. doi: 10.1111/2041-210X.12330 (PMC4413749; doi:10.1111/2041-210X.12330)
Supplement: Supplementary file 2 — Data S1. PAMGuide.zip - Zipped archive of R and MATLAB codes for PAMGuide. [file mee30006-0257-sd2.zip › PAMGuide/Meta.R]

#-------Meta.R
 
# Function for batch processing of passive acoustic data.

# Computes calibrated acoustic spectra from WAV audio files.
 
# This code accompanies the manuscript: 
 
#   Merchant et al. (2015). Measuring Acoustic Habitats. Methods 
#   in Ecology and Evolution
 
# and follows the equations presented in Appendix S1. It is not necessarily
# optimised for efficiency or concision.

###############################################################################
######	See Appendix S1 of the above manuscript for detailed instructions #####
###############################################################################
 
# Copyright (c) 2014 The Authors.
 
# Author: Nathan D. Merchant. Last modified 22 Sep 2014

# INITIALISE-----------------------------------------------------------------------------

rm(list = setdiff(ls(), lsf.str()))
								#clear workspace variables

Meta <- function(...,atype='PSD',plottype='Both',envi='Air',calib=0,stype = 'MF',Si=-159,Mh=-36,G=0,vADC=1.414,r=50,N=Fs,winname='Hann',lcut=Fs/N,hcut=Fs/2,timestring="",outwrite=1,welch="",chunksize="",linlog = "Log"){
								#define Meta function

source('PAMGuide_Meta.R')		#load PAMGuide_Meta function
source('Viewer.R')				#load Viewer function

# SELECT TARGET FOLDER CONTAINING WAV FILES-------------------------------------------------

fullfile <- file.choose()		#select a file in the target folder
tglo = proc.time()				#start global timer
files <- dir(path = dirname(fullfile), pattern = ".*\\.wav$",full.names = TRUE)
								#get names of WAV files in target folder
fIN <- readWave(fullfile,header = TRUE)
Fs = fIN[[1]]					#get sampling frequency of files in from selected file
nf = length(files)				#number of files
cat('No. of WAV files in selected directory: ',nf,'\n')


# CREATE NEW FOLDER FOR ANALYSIS FILES------------------------------------------------------

if (calib == 1) {calstring <- 'Abs'} else {calstring <- 'Rel'}
newdir <- paste('Meta_',basename(dirname(fullfile)),'_',atype,'_',calstring,'_',N,'pt',winname,'Window','_',r*100,'pcOlap',sep="")						
newpath <- file.path(dirname(fullfile),newdir)
suppressWarnings(dir.create(newpath))
							
								
# ANALYSE FILES IN TARGET FOLDER USING PAMGUIDE_META----------------------------------------

conkcomp <- 1					#initialise concatenation compatibility of arrays

for (i in 1:nf){				#loop through files and analyse
	tana = proc.time()			#start analysis timer for current file
	nowfile <- files[i]			#current file name
	if (i == 1){disppar <- 1} else {disppar <- 0}
								#set PAMGuide to display parameters for first iteration only
	A <- PAMGuide_Meta(nowfile,atype=atype,plottype='None',envi=envi,calib=calib,stype=stype,Si=Si,Mh=Mh,G=G,vADC=vADC,r=r,N=N,winname=winname,lcut=lcut,hcut=hcut,timestring=timestring,outdir=newpath,outwrite=outwrite,disppar=disppar,welch=welch,chunksize=chunksize,linlog=linlog)
								#execute PAMGuide_Meta
	if (i == 1 && conkcomp == 1){conc <- A}
								#initialise concatenated array on first iteration
	else if (i > 1 && length(A[1,]) == length(conc[1,])) {
		dimA <- dim(A)			#concatenate newly analysed file on each subsequent iteration
		if (timestring == ""){	#if not time-stamped, ensure time vector is cumulative
		tdiff <- conc[3,1] - conc[2,1]
		A[2:dimA[1],1] <- A[2:dimA[1],1] + conc[length(conc[,1]),1] + tdiff}
		conc <- rbind(conc,A[2:dimA[1],])}
								#concatenate arrays
	else {conkcomp == 0;cat('Sample rates of WAV files in selected folder not equal. Cannot concatenate.')}
	cat('File ',i,'/',nf,': ',basename(nowfile),' analysed in ',(proc.time()-tana)[3],' s\n',sep="")
}
	ofile <- paste(gsub(".csv","",file.path(dirname(fullfile),'Conk')),'_',basename(dirname(fullfile)),'_',calstring,'_',atype,'_',N,'pt',winname,'Window_',round(r*100),'pcOlap.csv',sep = "")
cat('Analysis complete in ',(proc.time()-tglo)[3],' s\n',sep="")

# PLOT OUTPUT

Viewer(fullfile=conc,ifile=basename(ofile),linlog=linlog)
	
	
# WRITE OUTPUT FILE FOR CONCATENATED ARRAY--------------------------------------------------

cat('Writing concatenated output array...')
twri = proc.time()
write.table(conc,file = ofile,row.names=FALSE,col.names=FALSE,quote=FALSE,sep=",",dec=".")
cat('done in ',(proc.time()-twri)[3],' s\n',sep="")
}
