# Supplementary material for: Measuring acoustic habitats
Source: Methods Ecol Evol. 2015 Jan 27;6(3):257–65. doi: 10.1111/2041-210X.12330 (PMC4413749; doi:10.1111/2041-210X.12330)
Supplement: Supplementary file 2 — Data S1. PAMGuide.zip - Zipped archive of R and MATLAB codes for PAMGuide. [file mee30006-0257-sd2.zip › PAMGuide/Viewer.R]

# Viewer.R

# Function to plot data analysed in PAMGuide.R and Meta.R.

# This code accompanies the manuscript: 
 
#   Merchant et al. (2015). Measuring Acoustic Habitats. Methods 
#   in Ecology and Evolution
 
# and follows the equations presented in Appendix S1. It is not necessarily
# optimised for efficiency or concision.

###############################################################################
######	See Appendix S1 of the above manuscript for detailed instructions #####
###############################################################################
 
# Copyright (c) 2014 The Authors.
 
# Author: Nathan D. Merchant. Last modified 22 Sep 2014

Viewer <- function(...,plottype='Both',fullfile="",ifile="",linlog="Log"){

graphics.off()

## Select and read input file--------------------------------------------------------------------

nff <- max(nchar(fullfile))
if (nff > 0){conk <- fullfile	#option for use by Meta.R
} else if (nff == 0) {
fullfile <- file.choose()					#choose file to view
ifile <- basename(fullfile)					#file name

cat('Reading selected file...')
tglo <- proc.time()							#start file read timer

conk <- as.matrix(read.csv(fullfile,colClasses="numeric",header=FALSE))

											#read selected file
cat('file read in ',(proc.time()-tglo)[3],' s\n',sep="")
											#display time to read file
} 
											


## Interpret metadata code in selected file-------------------------------------------------------

aid <- conk[1,1]							#get metadata code from file
tstampid <- substr(aid,1,1)					#extract time stamp identifier
enviid <- substr(aid,2,2)					#extract in-air/underwater identifier
calibid <- substr(aid,3,3)					#extract calibrated/uncalibrated identifier
atypeid <- substr(aid,4,4)					#extract analysis type identifier

if (tstampid == 1){tstamp = 1} else {tstamp = ""}
if (enviid == 1){envi = 'Air'	; pref <- 20			#assign PAMGuide variables envi, calib, atype from metadata
} else {envi = 'Wat' ; pref <- 1}
if (calibid == 1){calib = 1
} else {calib = 0}
if (atypeid == 1){atype = 'PSD'
} else if (atypeid == 2) {atype = 'PowerSpec'
} else if (atypeid == 3) {atype = 'TOLf'
} else if (atypeid == 4) {atype = 'Broadband'
} else if (atypeid == 5) {atype = 'Waveform'}


## Extract data-----------------------------------------------------------------------------------

dimc <- dim(conk)							#dimensions of input array
t <- conk[2:dimc[1],1]						#time vector
if (atype != 'Waveform'){					#if Waveform, format is different
f <- conk[1,2:dimc[2]]						#frequency vector
a <- conk[2:dimc[1],2:dimc[2]]				#data array
} else { a <- conk[2:dimc[1],2]}			

if (tstamp == 1 & t[1]<1e7){t <- (t-719529)*86400	#convert from MATLAB time if so formatted
	t <- as.POSIXct(t,origin="1970-01-01", tz="UTC")
	}


## Format time vector if data is time-stamped-----------------------------------------------------

if (tstamp == 1) {							#if data is time stamped
		tdiff <- max(t)-min(t)				#define time format for x-axis of time plot depending on scale
	if (tdiff < 10){
		tform <- "%H:%M:%S:%OS3"}
	else if (tdiff > 10 & tdiff < 86400){ 
		tform <- "%H:%M:%S"}
	else if (tdiff > 86400 & tdiff < 86400*7){ 
		tform <- "%H:%M \n %d %b"}
	else if (tdiff > 86400*7){tform <- "%d %b %y"}
}
		

## Plot time-domain data---------------------------------------------------------------------------


if (plottype == 'Time' | plottype == 'Both'){
cat('Plotting...')							#if time plot selected
tplot=proc.time()							#start plot timer
	options(scipen = 7)
jet.colors <- 								colorRampPalette(c("#00007F","blue","#007FFF","cyan","#7FFF7F","yellow","#FF7F00","red","#7F0000"))
											#define color map for spectrograms/SPD

if (atype == 'PSD') {	 					#PSD spectrogram
	if (linlog == "Log"){
	if (tstamp != ""){
	image(t,f,a,ylim = c(min(f),max(f)),yaxt="n",log = "y",col = jet.colors(512),main=paste('PSD spectrogram of ',ifile),xlab="Time",ylab="Frequency [ Hz ]",xaxt="n")
	} else {image(t,f,a,ylim = c(min(f),max(f)),yaxt="n",log = "y",col = jet.colors(512),main=paste('PSD spectrogram of ',ifile),xlab="Time [ s ]",ylab="Frequency [ Hz ]")}
	y1 <- floor(log10(range(f)))
  	pow <- seq(y1[1], y1[2]+1)  	
  	ticksat <- as.vector(sapply(pow, function(p) (1:10)*10^p))
  	labsat <- as.vector(sapply(pow, function(p) 10^p))
  	axis(2, 10^pow,labels = NA)
  	axis(2, ticksat,labels = NA, tcl=-0.25, lwd=0, lwd.ticks=1)
	axis(2, labsat, tcl=-0.25, lwd=0, lwd.ticks=1)
	} else if (linlog == "Lin"){
	if (tstamp != ""){
	image(t,f,a,ylim = c(min(f),max(f)),col = jet.colors(512),main=paste('PSD spectrogram of ',ifile),xlab="Time",ylab="Frequency [ Hz ]",xaxt="n")
	}	else {image(t,f,a,ylim = c(min(f),max(f)),col = jet.colors(512),main=paste('PSD spectrogram of ',ifile),xlab="Time [ s ]",ylab="Frequency [ Hz ]")}}
}

if (atype == 'PowerSpec') {					#Power spectrum spectrogram
	if (linlog == "Log"){
	if (tstamp != ""){image(t,f,a,ylim = c(min(f),max(f)),yaxt="n",log = "y",col = jet.colors(512),main=paste('Power spectrum spectrogram of ',ifile),xlab="Time",ylab="Frequency [ Hz ]",xaxt="n")}
	else {image(t,f,a,ylim = c(min(f),max(f)),yaxt="n",log = "y",col = jet.colors(512),main=paste('Power spectrum spectrogram of ',ifile),xlab="Time [ s ]",ylab="Frequency [ Hz ]")}
	y1 <- floor(log10(range(f)))
  	pow <- seq(y1[1], y1[2]+1)  	
  	ticksat <- as.vector(sapply(pow, function(p) (1:10)*10^p))
  	labsat <- as.vector(sapply(pow, function(p) 10^p))
  	axis(2, 10^pow,labels = NA)
  	axis(2, ticksat,labels = NA, tcl=-0.25, lwd=0, lwd.ticks=1)
	axis(2, labsat, tcl=-0.25, lwd=0, lwd.ticks=1)
	} else if (linlog == "Lin"){
		if (tstamp != ""){image(t,f,a,ylim = c(min(f),max(f)),col = jet.colors(512),main=paste('Power spectrum spectrogram of ',ifile),xlab="Time",ylab="Frequency [ Hz ]",xaxt="n")}
	else {image(t,f,a,ylim = c(min(f),max(f)),col = jet.colors(512),main=paste('Power spectrum spectrogram of ',ifile),xlab="Time [ s ]",ylab="Frequency [ Hz ]")}}
	}


if (atype == 'TOLf') {						#Third octave level spectrogram
	if (tstamp != ""){image(t,f,a,ylim = c(min(f)*10^-0.05,max(f)*10^0.05),yaxt="n",log = "y",col = jet.colors(512),main=paste('TOL spectrogram of ',ifile),xlab="Time",ylab="Frequency [ Hz ]",xaxt="n")}
	else {image(t,f,a,ylim = c(min(f)*10^-0.05,max(f)*10^0.05),yaxt="n",log = "y",col = jet.colors(512),main=paste('TOL spectrogram of ',ifile),xlab="Time [ s ]",ylab="Frequency [ Hz ]")}
	y1 <- floor(log10(range(f)))
  	pow <- seq(y1[1], y1[2]+1)  	
  	ticksat <- as.vector(sapply(pow, function(p) (1:10)*10^p))
  	labsat <- as.vector(sapply(pow, function(p) 10^p))
  	axis(2, 10^pow,labels = NA)
  	axis(2, ticksat,labels = NA, tcl=-0.25, lwd=0, lwd.ticks=1)
	axis(2, labsat, tcl=-0.25, lwd=0, lwd.ticks=1)
}

if (atype == 'Broadband') {					#Broadband level
	if (tstamp != ""){plot(t,a,type = "l",xlab="Time",ylab="",xaxt="n")}
	else{plot(t,a,type = "l",xlab="Time [ s ]",ylab="",main=paste('Broadband SPL of ',ifile))}
	if (envi == 'Air'){mtext(text=expression(paste("Broadband SPL [ dB re 20 ",mu,"Pa ]")), side=2, line=2)}
	if (envi == 'Wat'){mtext(text=expression(paste("Broadband SPL [ dB re 1 ",mu,"Pa ]")), side=2, line=2)}
}

if (atype == 'Waveform') {					#Waveform
	x <- a
	if (tstamp != "") {t <- t+tstamp		#if time stamp provided
	tdiff <- max(t)-min(t)					#define time format for x-axis of time plot
	if (tdiff < 10){
		tform <- "%H:%M:%S:%OS3"}
	else if (tdiff > 10 & tdiff < 86400){ 
		tform <- "%H:%M:%S"}
	else if (tdiff > 86400 & tdiff < 86400*7){ 
		tform <- "%H:%M \n %d %b"}
	else if (tdiff > 86400*7){tform <- "%d %b %y"}
	plot(t,a/1e6,xlab="Time",ylab="Pressure [ Pa ]",type = "l",ylim = c(-max(x/1e6),max(x/1e6)),xaxt="n")
	tck <- axis(1, labels=FALSE)
	axis.POSIXct(1,as.POSIXct.numeric(tck,origin="1970-01-01",tz="UTC"),format=tform,label=TRUE)
	}
	else {plot(t,x/1e6,xlab="Time [ s ]",ylab="Pressure [ Pa ]",type = "l",ylim = c(-max(x/1e6),max(x/1e6)))}
}

if (tstamp != ""){tck <- axis(1, labels=FALSE)
											#format x axis if time stamp is provided
	axis.POSIXct(1,as.POSIXct.numeric(tck,origin="1970-01-01",tz="UTC"),format=tform,label=TRUE)}
cat('done in',(proc.time()-tplot)[3],'s.\n')
}

## STATISTICAL ANALYSIS----------------------------------------------------

if (plottype == 'Stats' | plottype == 'Both'){
		tstat <- proc.time()				#start timer
a <- t(a)								#if Stats plot selected
if (atype != 'Waveform'){
if (plottype == 'Stats' | plottype == 'Both'){
if (atype != 'Broadband'){
M <- length(conk[,1])-1

	cat('Computing noise level statistics...')

	dev.new()							#open new plot window
	
# Compute mean level and percentiles
	RMSlevel <- 10*log10(rowMeans(10^(a/10)))
										#calculate RMS mean (EQUATION 18)
	p <- apply(a, 1, quantile, probs = c(0.01,0.05,0.5,0.9,0.95),  na.rm = TRUE)
										#percentile levels
	mindB <- floor(min(a[is.finite(a)])/10)*10		#minimum dB level rounded down to nearest 10
	maxdB <- ceiling(max(a[is.finite(a)])/10)*10		#maximum dB level rounded up to nearest 10
# Compute SPD if more than 1000 data points in time domain
if (M >= 1000) {
	hind <- 0.1							#histogram bin width for probability densities (PD)
	dbvec = seq(mindB,maxdB,hind)		#dB values at which to calculate empirical PD
		
	#Compute SPD array (corresponds to EQUATION 19)
	d <- t(apply(a,1,function(x) x<- hist(x,breaks = dbvec,plot = FALSE)$counts))
	d <- d/(hind*M)				
	
	#Plot data
	d[which(d>0.05)] <- 0.05			#saturate colour scale at PD = 0.05
	if (linlog == "Log"){
	image(f,dbvec[1:length(dbvec)-1]-hind/2,d,zlim <- c(min(d[which(d>0)]),0.05),log = "x",xaxt="n",col = jet.colors(2^12),xlim<-c(min(f),max(f)),main=paste('Noise level statistics for ',ifile),xlab="Frequency [ Hz ]",ylab="")
	} else if (linlog == "Lin") {
			image(f,dbvec[1:length(dbvec)-1]-hind/2,d,zlim <- c(min(d[which(d>0)]),0.05),col = jet.colors(2^12),xlim<-c(min(f),max(f)),main=paste('Noise level statistics for ',ifile),xlab="Frequency [ Hz ]",ylab="")
	}
	}
		if (M<1000){
		if (linlog == "Log"){
		plot(f,RMSlevel,type="n",log = "x",xaxt="n",main=paste('Noise level statistics for ',ifile),xlab="Frequency [ Hz ]",ylab="",ylim=c(mindB,maxdB))
		} else if (linlog == "Lin"){
		plot(f,RMSlevel,type="n",main=paste('Noise level statistics for ',ifile),xlab="Frequency [ Hz ]",ylab="",ylim=c(mindB,maxdB))
		}
		}
	lines(f,p[5,],lwd = 2)
	lines(f,p[4,],col="gray15",lwd = 2)
	lines(f,p[3,],col="gray30",lwd = 2)
	lines(f,p[2,],col="gray45",lwd = 2)
	lines(f,p[1,],col="gray60",lwd = 2)
	lines(f,RMSlevel,col = 'magenta',lwd = 2)
	if (M<1000){legend('topright',c("99%","95%","50%","5%","1%","RMS level"),lty=c(1),lwd=2,col=c("black","gray20","gray40","gray60","gray80","magenta"))}
		if (M>=1000){legend('topright',c("SPD","99%","95%","50%","5%","1%","RMS level"),lty=c(1),lwd=2,col=c("blue","black","gray20","gray40","gray60","gray80","magenta"))}
		if (linlog == "Log"){

  	y1 <- floor(log10(range(f)))
  	pow <- seq(y1[1], y1[2]+1)  	
  	ticksat <- as.vector(sapply(pow, function(p) (1:10)*10^p))
  	labsat <- as.vector(sapply(pow, function(p) 10^p))
  	axis(1, 10^pow,label = NA)
  	axis(1, ticksat,labels = NA, tcl=-0.25, lwd=0, lwd.ticks=1)
	axis(1, labsat, tcl=-0.25, lwd=0, lwd.ticks=1)}
	if (atype == 'PSD'){
		if (calib == 1) {if (envi == 'Air'){YLAB <- expression(paste("PSD [ dB re 20 ",mu,"Pa"^2,"Hz"^{-1},"]"))} else {YLAB <- expression(paste("PSD [ dB re 1 ",mu,"Pa"^2,"Hz"^{-1},"]"))}
			} else {YLAB <- expression(paste("Relative PSD [ dB ]"))}
		mtext(text=YLAB, side=2, line=2)
	}
		if (atype == 'PowerSpec'){
		if (calib == 1) {if (envi == 'Air'){YLAB <- expression(paste("Power spectrum [ dB re 20 ",mu,"Pa"^2,"Hz"^{-1},"]"))} else {YLAB <- expression(paste("Power spectrum [ dB re 1 ",mu,"Pa"^2,"Hz"^{-1},"]"))}
			} else {YLAB <- expression(paste("Relative power spectrum [ dB ]"))}
		mtext(text=YLAB, side=2, line=2)
	}
		if (atype == 'TOLf'){
			if (calib == 1) {if (envi == 'Air'){YLAB <- expression(paste("SPL [ dB re 20 ",mu,"Pa ]"))
					} else {YLAB <- expression(paste("SPL [ dB re 1 ",mu,"Pa ]"))}
					} else {YLAB <- expression(paste("Relative SPL [ dB ]"))}
	mtext(text=YLAB, side=2, line=2)
		}
	cat('done in',(proc.time()-tstat)[3],'s.\n')
	if (M < 1000 & atype != 'Broadband') {
	  cat('Too few time segments (M = ',M,', i.e. <1000) for SPD analysis: for SPD, use a longer file or shorter time segment length (N).\n')}
}


	}

	}
}
if (atype == 'Broadband'){
  if (plottype == 'Stats' | plottype == 'Both'){
    tstat <- proc.time()
    cat('Computing noise level statistics...')
    p <- apply(a, 1, quantile, probs = c(0:100)/100,  na.rm = TRUE)
    dev.new()  						#open new plot window
    plot(p,c(0:100)/100,type="n",xlab="",ylab="Cumulative Distribution Function",main=paste('CDF of broadband SPL for ',ifile))
    lines(p,c(0:100)/100)
    if (calib == 1) {if (envi == 'Air'){XLAB <- expression(paste("Broadband SPL [ dB re 20 ",mu,"Pa ]"))
    } else {XLAB <- expression(paste("Broadband SPL [ dB re 1 ",mu,"Pa ]"))}
    } else {XLAB <- expression(paste("Relative SPL [ dB ]"))}
    mtext(text=XLAB, side=1, line=2)
    cat('done in',(proc.time()-tstat)[3],'s.\n')
  }
  RMSlev <- 10*log10(mean(10^(a/10)))
  medlev <- 10*log10(median(10^(a/10)))
  Mode <- function(x) {
    ux <- unique(x)
    ux[which.max(tabulate(match(x, ux)))]
  }
  modelev <- Mode(round(a*10)/10)
  
  tind <- t(3)-t(2)
  SEL <- 10*log10(tind*sum(10^(a/10)))
  
  if (calib == 1){
    cat('\nRMS level (mean SPL) = ',sprintf('%.1f',RMSlev),'dB re',pref,'uPa\n')
    cat('Median SPL = ',sprintf('%.1f',medlev),'dB re',pref,'uPa\n')
    cat('Mode SPL = ',sprintf('%.1f',modelev),'dB re',pref,'uPa\n')
    cat('SEL = ',sprintf('%.1f',SEL),'dB re',pref,'uPa^2 s. Note: for SEL measurements, set r = 0 (window overlap) and use default N.\n\n')
  } else {
    cat('\nRelative normalised RMS level (mean SPL) = ',sprintf('%.1f',RMSlev),'dB\n')
    cat('Relative normalised median SPL = ',sprintf('%.1f',medlev),'dB\n')
    cat('Relative normalised mode SPL = ',sprintf('%.1f',modelev),'dB\n\n')
    cat('Relative normalised SEL = ',sprintf('%.1f',SEL),'dB. Note: for SEL measurements, set r = 0 (window overlap) and use default N.\n\n')
  }
  if (plottype == 'Stats' | plottype == 'Both'){
  lines(c(RMSlev,RMSlev),c(0,1),col='magenta')
  lines(c(medlev,medlev),c(0,1),col='green')
  lines(c(modelev,modelev),c(0,1),col='blue')
  legend('bottomright',c("CDF","RMS level","Median","Mode"),lty=c(1),lwd=2,col=c("black","magenta","green","blue"))}
}


}
